# Supplementary material for: Metabolic power in hurling with respect to position and halves of match-play
Source: PLoS One. 2019 Dec 31;14(12):e0225947. doi: 10.1371/journal.pone.0225947 (PMC6938404; doi:10.1371/journal.pone.0225947)
Supplement: S1 Table — The table shows sample GPS output for each player for one game. (XLSX) [file pone.0225947.s001.xlsx]

## Sheet: Sheet1
Player Display Name	Drill Title	Distance Total	Average Speed	Distance Per Min	Max Speed	Sprints	Accelerations	Decelerations	HML Distance	HML Distance Per Minute	Average Metabolic Power	Metabolic Distance Zonal	HML Efforts	Metabolic Time Zonal	Metabolic Distance Zone 1	Metabolic Distance Zone 2	Metabolic Distance Zone 3	Metabolic Distance Zone 4	Metabolic Distance Zone 5	Metabolic Distance Zone 6	Metabolic Time Zone 1	Metabolic Time Zone 2	Metabolic Time Zone 3	Metabolic Time Zone 4	Metabolic Time Zone 5	Metabolic Time Zone 6	Equivalent Metabolic Distance	Number of High Intensity Bursts	Dynamic Stress Load	Dynamic Stress Load Zone1	Dynamic Stress Load Zone2	Dynamic Stress Load Zone3	Dynamic Stress Load Zone4	Dynamic Stress Load Zone5	Dynamic Stress Load Zone6	Energy Expenditure (KCal)	Max Heart Rate	Average Heart Rate
Player 1	1st Half	448.16	0.19	11.67	6.17	0	3	3	43.13	1.1	1.07	161.05	4	00:00:47	65.99	142.86	78.27	117.54	32.03	11.48	00:35:38	00:01:28	00:00:30	00:00:36	00:00:08	00:00:02	528.94	2	60.19	3.26	7.71	8.81	8.45	13.71	18.24	46.97	0	0
Player 1	2nd Half	2598.25	1.06	63.67	7.68	7	11	12	491.41	12.04	5.68	1160.19	51	00:04:38	235.38	835.67	366.9	668.07	388.78	103.34	00:25:18	00:08:39	00:02:12	00:02:51	00:01:26	00:00:19	2995.52	10	230.55	17.2	40.68	46.18	42.9	28.96	54.62	265.99	0	0
Player 1	Full Game	3088.21	0.58	34.85	7.68	7	15	16	550.24	5.73	3.13	1338.81	56	00:05:29	311.18	990.47	447.65	787.48	435.12	116.21	01:10:07	00:10:15	00:02:44	00:03:29	00:01:38	00:00:22	3580.99	12	292.94	21.28	48.78	55.29	52.05	42.67	72.86	317.98	0	0
Player 2	1st Half	3823.51	1.63	98	8.49	15	32	29	838.35	21.44	9.22	1444.48	63	00:05:27	473.54	1511.33	394.16	604.28	523.13	317.07	00:14:52	00:16:16	00:02:24	00:02:43	00:01:47	00:00:57	4648.25	17	279.83	23.35	42.01	47.71	39.56	45.28	81.91	412.74	0	0
Player 2	2nd Half	3586.34	1.46	87.88	8.51	13	21	29	595.58	14.59	8.07	1120.19	58	00:04:26	571.9	1605.35	288.77	523.19	367.46	229.54	00:16:34	00:18:02	00:01:45	00:02:20	00:01:24	00:00:40	4253.16	16	291.7	16.99	37.17	45.85	51.29	43.57	96.82	377.66	0	0
Player 2	Full Game	7441.81	1.4	84.11	8.51	28	54	59	1444.24	15.04	7.83	2592.64	123	00:10:01	1045.65	3118.61	684.81	1145.13	899.38	548.13	00:39:56	00:34:19	00:04:10	00:05:08	00:03:14	00:01:38	8948.2	33	580.45	41.34	81.9	96.21	90.85	88.85	181.31	794.56	0	0
Player 3	1st Half	3968.95	1.69	101.51	8.37	14	12	25	742.36	18.99	9.23	1606.99	69	00:06:36	567.59	1284.49	509.8	863.51	540.91	202.57	00:15:23	00:14:05	00:03:01	00:03:59	00:02:01	00:00:35	4660.42	19	313.62	30.23	56.9	52.99	40.47	38.29	94.72	413.82	0	0
Player 3	2nd Half	3228.94	1.32	79.16	8.91	10	12	18	609.26	14.93	7.19	1314.72	54	00:05:20	502.16	988.29	423.49	704.53	427.08	183.11	00:21:52	00:11:06	00:02:27	00:03:12	00:01:35	00:00:32	3788.51	12	198.25	24.01	43.08	36.44	24.36	17.73	52.63	336.4	0	0
Player 3	Full Game	7254.32	1.36	81.5	8.91	24	26	44	1366.4	14.23	7.42	2958.19	126	00:12:04	1072.06	2282.7	941.02	1589.74	972.98	395.47	00:46:06	00:25:17	00:05:31	00:07:16	00:03:38	00:01:09	8529.62	31	520.73	55.81	101.87	91.58	65.57	56.02	149.87	757.39	0	0
Player 4	1st Half	4255.05	1.81	108.82	8.61	7	24	34	868.25	22.2	10.04	1827.19	100	00:07:35	555.33	1248.09	624.31	957.76	636.57	232.86	00:14:34	00:13:13	00:03:42	00:04:19	00:02:29	00:00:45	5069.65	11	327.48	34.66	57.31	65.66	67.56	45.27	57.01	450.16	0	0
Player 4	2nd Half	4366.5	1.79	107.14	8.87	11	26	25	825.01	20.22	9.77	1795.96	84	00:07:21	569.41	1392.51	608.21	969.85	613.72	212.39	00:14:26	00:15:18	00:03:39	00:04:22	00:02:18	00:00:41	5143.25	12	297	33.38	62.36	64.31	45.8	45.29	45.86	456.7	0	0
Player 4	Full Game	8651.22	1.62	97.21	8.87	18	51	59	1697.74	17.68	8.92	3636.58	185	00:15:01	1132.21	2644.61	1237.28	1936.55	1251.5	448.53	00:37:59	00:28:34	00:07:23	00:08:44	00:04:48	00:01:27	10257.7	24	655.65	70	121.97	132.57	117.74	92.54	120.84	910.84	0	0
Player 5	1st Half	815.68	0.35	21.01	7.22	3	2	4	127.64	3.26	1.91	256.88	14	00:01:05	167.19	278.34	112.96	129.24	87.61	40.03	00:33:48	00:03:12	00:00:42	00:00:38	00:00:20	00:00:07	957.06	3	48.33	5.74	9.06	6.91	6.27	3.3	17.05	84.98	0	0
Player 5	2nd Half	13.23	0.01	0.32	1.04	0	0	0	0	0	0.03	0	0	00:00:00	13.23	0	0	0	0	0	00:40:48	00:00:00	00:00:00	00:00:00	00:00:00	00:00:00	13.35	0	0.03	0.03	0	0	0	0	0	1.19	0	0
Player 5	Full Game	829.46	0.14	8.66	7.22	3	2	4	127.64	1.33	0.78	256.88	14	00:01:05	180.98	278.34	112.96	129.24	87.61	40.03	01:30:45	00:03:12	00:00:42	00:00:38	00:00:20	00:00:07	970.96	3	48.37	5.78	9.06	6.91	6.27	3.3	17.05	86.22	0	0
Player 6	1st Half	4284.21	1.83	109.57	8.38	17	14	31	805.94	20.61	10.11	1520.35	69	00:06:08	495.16	1622.65	645.85	713.8	497.92	308.63	00:11:31	00:17:15	00:04:10	00:03:26	00:01:47	00:00:53	5109.05	14	348.29	31.63	48.97	63.3	59.23	41.96	103.2	453.66	0	0
Player 6	2nd Half	4204.25	1.72	103.02	8.43	15	11	29	862.17	21.13	9.42	1549.92	70	00:06:16	598.09	1528.26	526.94	685.45	664.1	200.37	00:14:35	00:16:27	00:03:29	00:03:17	00:02:23	00:00:35	4966.36	20	383.31	28.73	45.85	66.53	53.47	53.92	134.82	440.99	0	0
Player 6	Full Game	8525.12	1.6	96.08	8.43	32	25	61	1678.21	17.47	8.83	3088.25	141	00:12:29	1096.63	3160.28	1178.74	1407.13	1172.12	509	00:34:42	00:33:48	00:07:42	00:06:46	00:04:13	00:01:29	10123.5	34	750.96	61.98	97.85	134.12	115.41	95.88	245.73	898.92	0	0
Player 7	1st Half	521.7	0.22	13.35	6.78	1	6	6	90.23	2.31	1.28	229.13	13	00:01:00	73.08	144.84	74.65	138.51	62.36	28.26	00:36:09	00:01:28	00:00:26	00:00:38	00:00:16	00:00:05	644.72	2	45.5	4.3	4.17	6.21	7.75	10.17	12.88	57.25	0	0
Player 7	2nd Half	885.1	0.36	21.69	6.13	0	9	5	111.53	2.73	2.01	322.88	15	00:01:34	131.21	281.44	149.57	210.73	83.57	28.58	00:35:25	00:02:51	00:00:56	00:01:05	00:00:22	00:00:06	1057.24	4	86.01	6.93	8.08	11.82	16.9	12.11	30.17	93.88	0	0
Player 7	Full Game	1449.16	0.27	16.32	6.78	1	15	12	205.15	2.14	1.53	570.88	29	00:02:40	212.05	440.38	225.84	364.72	149.32	56.84	01:20:10	00:04:30	00:01:24	00:01:48	00:00:39	00:00:12	1750.76	6	138.14	11.96	13.31	19.93	25.6	22.28	45.06	155.46	0	0
Player 8	1st Half	438.66	0.19	11.22	6.64	2	3	3	58.58	1.5	1.06	145.64	5	00:00:42	71.08	88.1	133.82	87.06	29.26	29.32	00:36:40	00:00:54	00:00:48	00:00:29	00:00:07	00:00:05	536.22	1	202.21	179.32	5.1	3.56	4.95	1.03	8.26	47.61	0	0
Player 8	2nd Half	917.48	0.37	22.48	6.84	1	6	4	125.81	3.08	2.12	410.94	13	00:01:57	134.69	178.27	193.57	284.4	78.01	48.53	00:35:56	00:01:41	00:01:12	00:01:28	00:00:20	00:00:09	1116.61	4	213.05	140.54	12.99	12.66	8.93	7.35	30.58	99.15	0	0
Player 8	Full Game	1383.47	0.29	17.25	6.84	3	9	7	184.39	1.92	1.62	559.95	18	00:02:41	209.58	282.16	331.78	374.83	107.27	77.85	01:12:41	00:02:46	00:02:03	00:01:58	00:00:27	00:00:15	1682.73	5	490.15	393.71	18.52	16.81	13.88	8.37	38.84	149.42	0	0
Player 9	1st Half	3120.55	1.33	79.81	8.48	8	28	14	559.08	14.3	7.38	1028.45	51	00:04:20	608.84	1162.62	320.64	468.48	370.14	189.83	00:19:35	00:13:11	00:01:58	00:02:18	00:01:25	00:00:36	3725.92	5	120.82	22.7	30.42	21.38	11.05	9.09	26.17	330.84	0	0
Player 9	2nd Half	2988.23	1.22	73.22	7.8	9	19	8	425.91	10.44	6.59	843.45	39	00:03:36	646.78	1186.13	311.87	417.15	264.86	161.44	00:21:30	00:13:49	00:01:52	00:02:03	00:01:02	00:00:30	3475.57	8	127.5	18.3	26.51	22.26	13.89	8.81	37.72	308.61	0	0
Player 9	Full Game	6143.77	1.15	69.07	8.48	17	48	22	988.77	10.29	6.32	1896.37	90	00:08:03	1258.3	2352.05	637.04	906.32	635.7	354.35	00:49:57	00:27:02	00:03:53	00:04:26	00:02:28	00:01:08	7257.4	13	252.7	42.14	59.07	44.75	24.94	17.9	63.89	644.42	0	0
Player 10	1st Half	4511.35	1.92	115.38	8.75	13	24	22	914.79	23.39	10.57	1984.68	95	00:08:18	607.61	1268.99	650.07	1068.81	718.67	197.2	00:13:59	00:12:53	00:03:55	00:04:52	00:02:46	00:00:39	5339.39	3	215.41	35.6	74.11	56.08	30.56	10.71	8.34	474.11	0	0
Player 10	2nd Half	2979.05	1.22	73.43	7.83	8	7	6	534.48	13.1	6.49	1206.32	52	00:04:59	412.28	872.88	487.57	668.73	430.21	107.38	00:23:39	00:09:03	00:02:51	00:03:02	00:01:36	00:00:20	3401.39	4	142.71	27.08	38.85	32.63	15.71	7.44	21	302.03	0	0
Player 10	Full Game	7513.28	1.41	84.63	8.75	21	31	28	1450.06	15.1	7.64	3196.26	147	00:13:18	1023.06	2152.24	1141.73	1742	1148.88	305.38	00:46:36	00:22:03	00:06:48	00:07:55	00:04:23	00:00:59	8769.1	7	368.01	63.97	114.95	89.39	47.06	18.15	34.48	778.66	0	0
Player 11	1st Half	3054.23	1.3	78.11	8.54	11	22	25	618.34	15.81	7.36	993.34	48	00:03:56	744.15	1027.46	289	374	389.91	229.43	00:21:38	00:11:43	00:01:46	00:01:47	00:01:26	00:00:42	3718.04	12	187.31	17.39	26.46	37.22	32.61	31.07	42.57	330.15	0	0
Player 11	2nd Half	3264.97	1.33	80	8.04	11	22	15	535.93	13.13	7.35	949.38	48	00:03:55	644.21	1221.58	449.71	412.09	337.32	199.97	00:20:36	00:13:30	00:02:46	00:02:00	00:01:16	00:00:39	3872.73	17	197.57	18.95	25.16	26.3	27.49	34.33	65.34	343.88	0	0
Player 11	Full Game	6383.79	1.21	72.46	8.54	22	45	40	1160.74	12.09	6.73	1973.26	97	00:07:59	1392.31	2271.54	746.3	809.74	732.12	431.4	00:50:01	00:25:27	00:04:36	00:03:53	00:02:44	00:01:22	7665.15	29	406.03	38.35	55.16	66.42	60.09	65.4	120.61	680.63	0	0
Player 12	1st Half	465.89	0.21	12.39	6.19	0	3	1	39.19	1	1.12	121.48	3	00:00:38	83.71	127.04	133.66	82.29	22.29	16.9	00:34:48	00:01:17	00:00:51	00:00:28	00:00:06	00:00:03	544.13	2	48.77	4.92	10.69	14.57	8.06	5.69	4.85	48.32	0	0
Player 12	2nd Half	796.81	0.33	19.93	7.59	1	3	4	102.21	2.5	1.82	301.71	11	00:01:23	123.58	227.11	144.4	199.51	71.57	30.63	00:35:21	00:02:20	00:00:53	00:01:00	00:00:16	00:00:06	938.49	2	86.58	7.27	14.6	19.75	20.24	4.02	20.7	83.33	0	0
Player 12	Full Game	1331.72	0.26	15.32	7.59	1	7	6	143.9	1.5	1.39	439.5	14	00:02:06	218.72	390.66	282.84	295.6	95.38	48.52	01:18:58	00:04:03	00:01:47	00:01:33	00:00:23	00:00:09	1558.72	4	140.73	12.32	25.39	34.32	28.3	9.71	30.69	138.41	0	0
Player 13	1st Half	508.91	0.22	13.02	6.24	1	3	6	91.92	2.35	1.23	213.14	9	00:00:58	67.36	144.81	83.59	121.22	69.06	22.86	00:36:09	00:01:28	00:00:29	00:00:35	00:00:17	00:00:04	621.28	3	85.74	4.17	9.92	14.76	16.57	13.24	27.08	55.17	0	0
Player 13	2nd Half	666.39	0.27	16.33	6.36	1	4	7	97.42	2.39	1.54	194.55	10	00:00:53	197.07	179.89	94.87	97.13	61.96	35.46	00:37:26	00:01:52	00:00:36	00:00:30	00:00:15	00:00:07	810.19	4	91.28	5.24	9.89	15.58	11.31	16.34	32.92	71.94	0	0
Player 13	Full Game	1206.13	0.23	13.55	6.36	2	7	13	189.34	1.97	1.27	407.71	19	00:01:51	275.9	339.98	182.56	218.36	131.03	58.32	01:22:28	00:03:31	00:01:08	00:01:06	00:00:32	00:00:12	1464.55	9	221.21	11.49	24.01	37.08	30.83	33.09	84.71	130.05	0	0
Player 14	1st Half	3715.75	1.58	95.06	7.9	14	17	31	860	21.99	8.72	1597.84	65	00:06:10	476.47	1251.06	390.18	737.03	678.55	182.26	00:17:00	00:13:30	00:02:24	00:03:12	00:02:22	00:00:34	4404.84	15	240.36	26.16	46.9	48.26	39.86	23.44	55.74	391.13	0	0
Player 14	2nd Half	4573.94	1.87	112.08	7.25	11	18	25	881.5	21.6	10.08	1871.09	87	00:07:33	561.99	1630.61	510.25	987.8	725.85	157.44	00:12:35	00:17:27	00:03:11	00:04:21	00:02:40	00:00:31	5312.21	6	232.56	30.25	56.65	61.83	37.9	21.47	24.46	471.7	0	0
Player 14	Full Game	8319.17	1.56	93.78	7.9	25	36	58	1746.37	18.18	8.51	3483.3	153	00:13:47	1039.09	2888.79	907.79	1734.32	1406.36	342.62	00:38:14	00:31:01	00:05:38	00:07:37	00:05:03	00:01:06	9754.56	23	504.16	58.44	106.43	114.73	80.34	46.72	97.5	866.16	0	0
Player 15	1st Half	4296.73	1.83	109.89	7.91	11	18	28	857.63	21.93	10.13	2013.12	89	00:08:29	592.54	1006.22	684.85	1152.39	659.05	201.68	00:16:18	00:10:05	00:04:12	00:05:17	00:02:31	00:00:40	5118.8	13	374.76	26.2	72.98	109.85	79.06	36.73	49.94	454.53	0	0
Player 15	2nd Half	3878.46	1.58	95.05	8.52	13	20	31	716.09	17.55	8.65	1458.42	57	00:06:05	639.35	1235.32	545.36	739.68	552.48	166.26	00:17:59	00:13:16	00:03:26	00:03:32	00:01:59	00:00:33	4562.38	12	249.19	24.04	50.6	59.04	43.99	27.81	43.71	405.12	0	0
Player 15	Full Game	8223.24	1.56	93.47	8.52	24	39	59	1577.99	16.43	8.57	3496.8	147	00:14:41	1235.95	2251.91	1238.57	1913.06	1215.8	367.94	00:42:05	00:23:29	00:07:42	00:08:55	00:04:32	00:01:13	9738.78	25	644.86	51.27	126.62	171.9	124.26	66.87	103.94	864.76	0	0
Player 16	1st Half	4516.69	1.93	115.52	8.36	12	20	26	769.93	19.69	10.48	1725.1	75	00:07:24	524.11	1500.4	767.08	952.11	559.94	213.05	00:11:20	00:15:42	00:04:38	00:04:34	00:02:07	00:00:42	5294.44	11	177.04	35.7	41.19	32.84	21.14	11	35.17	470.12	0	0
Player 16	2nd Half	2780.86	1.14	68.14	7.52	9	15	17	432.32	10.59	6.24	1000.2	47	00:04:24	396.37	1024.74	359.54	566.01	285.16	149.03	00:23:13	00:10:59	00:02:11	00:02:46	00:01:09	00:00:28	3288.5	10	146.67	21.36	24.31	16.8	17.28	17.48	49.44	292	0	0
Player 16	Full Game	7328.9	1.38	82.54	8.36	21	35	44	1210.7	12.61	7.5	2746.79	122	00:11:52	920.48	2532.75	1128.43	1531.16	853.55	362.08	00:43:18	00:26:45	00:06:50	00:07:24	00:03:17	00:01:11	8609.59	21	332.43	58.2	67.18	50.39	38.42	28.48	89.75	764.49	0	0
Player 17	1st Half	435.61	0.19	11.15	6.99	1	1	1	40.92	1.05	0.97	130.19	4	00:00:37	84.96	137.79	82.67	89.28	28.5	12.41	00:36:25	00:01:30	00:00:31	00:00:27	00:00:07	00:00:02	492.2	0	18.73	5.33	4.04	5.7	2.57	1.09	0	43.7	0	0
Player 17	2nd Half	494.33	0.2	12.13	6.94	1	6	0	66.55	1.63	1.15	158.8	9	00:00:43	105.96	146.82	82.75	91.7	37.37	29.73	00:37:59	00:01:31	00:00:31	00:00:27	00:00:09	00:00:06	607.06	1	21.84	4.96	4.63	2.93	1.78	3.46	4.09	53.9	0	0
Player 17	Full Game	984.75	0.19	11.14	6.99	2	7	2	115.9	1.21	1.02	309.2	14	00:01:26	202.56	300.07	172.93	192.75	74.3	42.15	01:22:36	00:03:13	00:01:06	00:00:58	00:00:18	00:00:08	1165.86	1	43.78	10.99	8.86	8.78	4.35	4.54	6.27	103.52	0	0
Player 18	1st Half	4751.27	2.03	121.83	8.12	11	20	26	979.43	25.05	10.97	2255.47	91	00:09:20	521.12	1254.72	719.95	1271.66	800.28	183.53	00:12:23	00:13:02	00:04:14	00:05:47	00:02:56	00:00:36	5529.72	5	169.33	37.89	47.96	36.07	23.67	12.86	10.87	491.01	0	0
Player 18	2nd Half	4782.11	1.95	117.24	7.49	11	12	22	870.46	21.33	10.45	2289.48	77	00:09:40	543.72	1202.98	745.68	1416.64	718.66	154.18	00:14:18	00:12:22	00:04:26	00:06:27	00:02:42	00:00:30	5507.4	4	166.43	38.38	47.86	35.52	17.18	14.77	12.72	489.03	0	0
Player 18	Full Game	9573.29	1.8	107.83	9.34	23	32	49	1863.84	19.41	9.65	4583.07	169	00:19:06	1064.84	2457.71	1467.42	2712.47	1532.89	337.71	00:35:34	00:25:25	00:08:40	00:12:19	00:05:40	00:01:06	11073.8	9	339.98	77.81	97.01	72.7	41.24	27.63	23.6	983.31	0	0
Player 19	1st Half	3733.13	1.59	95.48	8.73	13	20	17	662.74	16.95	8.64	1240.63	60	00:04:59	551.78	1436.91	503.43	575.86	436.95	227.82	00:15:24	00:15:32	00:03:09	00:02:43	00:01:33	00:00:42	4365.12	15	262.13	31.77	49.77	50.03	43.68	31.7	55.18	387.6	0	0
Player 19	2nd Half	3960.78	1.62	97.05	8.79	10	13	15	543.96	13.33	8.56	1273.78	55	00:05:20	615.68	1574.32	497.01	729.11	370.12	174.55	00:14:47	00:17:33	00:03:08	00:03:22	00:01:26	00:00:31	4515.48	11	266.99	31.91	52.99	48.71	46.86	28.1	58.43	400.95	0	0
Player 19	Full Game	7727.07	1.47	87.93	8.79	23	34	32	1213.08	12.63	7.87	2543.1	116	00:10:26	1167.46	3011.22	1004.89	1327.29	810.6	405.21	00:38:01	00:33:05	00:06:18	00:06:11	00:03:00	00:01:14	8929.46	26	542.48	65.16	105	102.38	92.52	61.25	116.18	792.9	0	0
Player 20	1st Half	2586.41	1.1	66.15	8.23	10	23	26	459.44	11.75	6.39	843.01	40	00:03:38	701.01	692.45	349.95	382.74	267.97	192.3	00:25:30	00:07:39	00:02:18	00:01:58	00:01:03	00:00:36	3228.11	9	91.14	18.1	24.44	21.58	10.82	7.33	8.87	286.64	0	0
Player 20	2nd Half	3280.33	1.34	80.38	8.02	12	21	19	477.59	11.7	7.33	1096.75	38	00:04:45	692.26	976.3	515.02	617.15	310.18	169.42	00:22:07	00:10:37	00:03:17	00:03:01	00:01:12	00:00:31	3862.82	5	124.76	25.58	31.33	22.4	12.79	4.34	28.32	343	0	0
Player 20	Full Game	5897.04	1.1	66.3	8.23	22	45	47	948.33	9.87	6.24	1954.48	79	00:08:27	1399.22	1676.42	866.92	1003.31	586.3	364.87	00:56:31	00:18:21	00:05:36	00:05:00	00:02:17	00:01:09	7170.97	15	224.07	44.58	57.67	46.73	25.3	12.59	37.19	636.75	0	0
Player 21	1st Half	469.18	0.2	12	6.49	2	3	2	52.35	1.34	1.13	145.69	3	00:00:42	70.81	129.09	123.59	93.07	27.46	25.16	00:36:18	00:01:16	00:00:48	00:00:30	00:00:06	00:00:05	568.77	0	22.74	5.04	7.29	5.96	3.34	1.11	0	50.5	0	0
Player 21	2nd Half	840.68	0.34	20.61	5.79	0	7	2	88.29	2.16	1.89	296.81	13	00:01:29	127.6	201.13	215.13	207.84	60.93	28.04	00:36:00	00:01:56	00:01:21	00:01:06	00:00:16	00:00:06	996.52	1	38.49	10.27	11.3	4.04	3.05	1.06	8.78	88.49	0	0
Player 21	Full Game	1335.8	0.23	13.95	6.49	2	10	4	140.64	1.46	1.29	443.76	16	00:02:12	205.48	345.96	340.61	302.18	88.38	53.2	01:27:57	00:03:24	00:02:10	00:01:37	00:00:23	00:00:11	1593.19	1	63.78	15.94	19.18	10	6.86	3.03	8.78	141.47	0	0
Player 22	1st Half	2999.39	1.28	76.71	8.48	8	13	9	458.13	11.72	6.99	948.46	44	00:04:05	775.44	846.86	428.63	489.41	278.95	180.1	00:22:53	00:09:27	00:02:40	00:02:29	00:01:03	00:00:31	3530.48	6	146.8	26.96	36.63	30.66	16.56	15.33	20.66	313.49	0	0
Player 22	2nd Half	3255.75	1.33	79.78	7.61	10	10	18	486.48	11.92	7.22	964.84	43	00:04:07	794.45	1021.48	474.75	477.54	311.56	175.74	00:21:54	00:11:44	00:03:01	00:02:26	00:01:08	00:00:32	3807.41	10	212.15	29.33	39.04	40.48	25.49	30.18	47.63	338.08	0	0
Player 22	Full Game	6331.94	1.18	70.93	8.48	18	24	28	965.3	10.05	6.45	1966.29	89	00:08:26	1572.05	1879.92	913.47	998.85	607.44	360	00:53:45	00:21:18	00:05:45	00:05:04	00:02:16	00:01:05	7436.9	16	373.96	58.49	77.83	74.64	44.04	45.51	73.44	660.36	0	0
Player 23	1st Half	501.61	0.22	13.17	6.3	1	2	6	60.91	1.56	1.2	179.52	5	00:00:51	74.37	140.1	107.62	118.32	46.88	14.32	00:35:06	00:01:25	00:00:41	00:00:37	00:00:11	00:00:02	590.1	1	10.76	4.13	2.94	3.08	0.6	0	0	52.4	0	0
Player 23	2nd Half	1868.3	0.76	45.78	7.83	3	6	13	346.02	8.48	4.07	989.08	32	00:04:05	169.86	397.52	311.82	640.68	301.19	47.21	00:30:50	00:04:06	00:01:45	00:02:50	00:01:06	00:00:09	2148.32	2	50.35	14.54	14.73	9.4	7.32	2.38	1.98	190.76	0	0
Player 23	Full Game	2384.64	0.45	27.17	7.83	4	8	19	406.93	4.24	2.43	1168.79	37	00:04:57	250.76	545.65	419.45	759.19	348.07	61.53	01:14:42	00:05:38	00:02:27	00:03:28	00:01:17	00:00:12	2753.68	3	62.13	19.43	17.78	12.64	7.92	2.38	1.98	244.51	0	0
